# Supplementary material for: Digitally Planned and Guide-Delivered Provisionalization for Emergence Profile Shaping in the Esthetic Zone: Clinical Outcomes and Complications in a Retrospective Single-Arm Cohort Study
Source: J Clin Med. 2026 May 20;15(10):3945. doi: 10.3390/jcm15103945 (PMC13207090; doi:10.3390/jcm15103945)
Supplement: Supplementary file 1 [file jcm-15-03945-s001.zip]

Archive with 1 entries (1 files):
- jcm-4326556-supplementary.pdf
